# Supplementary material for: Predicting Survival in Patients with Pancreatic Cancer by Integrating Bone Marrow FDG Uptake and Radiomic Features of Primary Tumor in PET/CT
Source: Cancers (Basel). 2021 Jul 16;13(14):3563. doi: 10.3390/cancers13143563 (PMC8304187; doi:10.3390/cancers13143563)
Supplement: Supplementary file 1 [file cancers-13-03563-s001.zip]

Archive with 1 entries (1 files):
- cancers-1267918-supplementary.pdf
